# Supplementary material for: Can a Small Change in the Heterocyclic Substituent Significantly Impact the Physicochemical and Biological Properties of (Z)-2-(5-Benzylidene-4-oxo-2-thioxothiazolidin-3-yl)acetic Acid Derivatives?
Source: Sensors (Basel). 2024 Feb 27;24(5):1524. doi: 10.3390/s24051524 (PMC10935081; doi:10.3390/s24051524)
Supplement: Supplementary file 1 [file sensors-24-01524-s001.zip]

Archive with 1 entries (1 files):
- sensors-2826695-supplementary.pdf
